# Supplementary material for: Structural Organization of S516 Group I Introns in Myxomycetes
Source: Genes (Basel). 2022 May 25;13(6):944. doi: 10.3390/genes13060944 (PMC9223047; doi:10.3390/genes13060944)
Supplement: Supplementary file 1 [file genes-13-00944-s001.zip]

Archive with 1 entries (1 files):
- genes-1737068-supplementary.pdf
